# Supplementary material for: Different recovery patterns of CMV-specific and WT1-specific T cells in patients with acute myeloid leukemia undergoing allogeneic hematopoietic cell transplantation: Impact of CMV infection and leukemia relapse
Source: Front Immunol. 2023 Feb 7;13:1027593. doi: 10.3389/fimmu.2022.1027593 (PMC9941532; doi:10.3389/fimmu.2022.1027593)
Supplement: Supplementary file 12 [file DataSheet_1.zip]

Archive with 1 entries (1 files):
- Supplementary table.docx
